# Supplementary material for: Metabolic-Associated Steatotic Liver Disease and FGF21 Dysregulation in Seipin-Deficient and BSCL2-Associated Celia’s Encephalopathy Murine Models
Source: Int J Mol Sci. 2025 Dec 14;26(24):12037. doi: 10.3390/ijms262412037 (PMC12732938; doi:10.3390/ijms262412037)
Supplement: Supplementary file 1 [file ijms-26-12037-s001.zip]

Archive with 1 entries (1 files):
- ijms-3969455-supplementary.pdf
